# Supplementary material for: In Vitro Gastrointestinal Digestion of Calanus finmarchicus Products: Amino Acid Composition, Degree of Hydrolysis, Antioxidant Capacity, and Antidiabetic Activity
Source: Mar Drugs. 2026 Jul 7;24(7):240. doi: 10.3390/md24070240 (PMC13412531; doi:10.3390/md24070240)
Supplement: Supplementary file 1 [file marinedrugs-24-00240-s001.zip]

Archive with 6 entries (6 files):
- Table_S1_CFH_PTP1B-and-TC-PTP-Inhibitory-Activity.pdf
- Table_S6_CFH_Pearson-Correlation-Coefficients.pdf
- Table_S5_FDCF_Pearson-Correlation-Coefficients.pdf
- Table_S4_FFCF_Pearson-Correlation-Coefficients.pdf
- Table_S3_FDCF_PTP1B-and-TC-PTP-Inhibitory-Activity.pdf
- Table_S2_FFCF_PTP1B-and-TC-PTP-Inhibitory-Activity.pdf
